# Supplementary material for: Bacillus subtilis SL18r Induces Tomato Resistance Against Botrytis cinerea, Involving Activation of Long Non-coding RNA, MSTRG18363, to Decoy miR1918
Source: Front Plant Sci. 2021 Feb 3;11:634819. doi: 10.3389/fpls.2020.634819 (PMC7887324; doi:10.3389/fpls.2020.634819)
Supplement: Supplementary Table 1 — Primers used in this study. [file Table_1.xlsx]

## Sheet: Table S1
Table S1. Primers used in this study.
Gene name	Usage	Sequence (5'-3‘)
MSTRG18363.1	pCAMBIA1300-MSTRG18363.1	GGTACCGCAGAAAATAACATGTATTACTATA
		TCTAGAATTGATACAGGAAAAGCCGC
MSTRG18363.2	pCAMBIA1300-MSTRG18363.2	GGTACCGCAGAAAATAACATGTATTAGA
		TCTAGAATTGATACAGGAAAAGCCGC
MSTRG18363.3	pCAMBIA1300-MSTRG18363.3	GGTACCGCAGAAAATAACATGTATTAGA
		TCTAGAATTGCATTGCAGGGTCCA
MSTRG18363.4	pCAMBIA1300-MSTRG18363.4	GGTACCGCAGAAAATAACATGTATTACT TCTAGAGTGGAGTCAACATTCCTTACAA
MSTRG18363	qPCR	TATGAAGATTGGGTTGTA
		GTAATGAACATTGGTGGT
MSTRG14877.1	qPCR	GTCCGTACGACGATCTTAAA
		TGGAAATTAGGCACACAGTT
MSTRG19536.1	qPCR	TTGTCCACAACAATATCCGT
		TAAGACACCTGAAAAGCCAA
MSTRG18363	VIGS vectors	TTGTAACATAAGCAACCACC
		CAGGGTCCAGTAAGGTTGAT
PDS	VIGS vectors	GGTACCGGCACTCAACTTTATA
		GGATCCTTCAGTTTTCTGTCAAAC
ATL20	VIGS vectors	GGTACCTTTTCGTCCTAATCGTTAC
		GGATCCTCTCCAGCATTGTACTCC
ATL20	qPCR	TTCACCGCCAATATCCAG
		AGGCATATCGGGCAACTC
miR1918	pCAMBIA1300-miR1918	GGTACCGGATCCCTTGATATTTATTTAT
		TCTAGAGAGCTCTAATCTAGTAATGATTC
miR1918	qPCR	CCATTACGCAATCTCCTC
		CTCCACCTTGTAGCATATCTTT
BcACTIN	qPCR	GGTAACATTGTTATGTCT
		CTTGACCTTCATCGACG
SlACTIN	qPCR	ATGCCATACTTTTCACCG
		TCCAGTTCCATTATCACAGAC
