# Supplementary material for: Bacillus subtilis SL18r Induces Tomato Resistance Against Botrytis cinerea, Involving Activation of Long Non-coding RNA, MSTRG18363, to Decoy miR1918
Source: Front Plant Sci. 2021 Feb 3;11:634819. doi: 10.3389/fpls.2020.634819 (PMC7887324; doi:10.3389/fpls.2020.634819)
Supplement: Supplementary Table 2 — Up-regulated and down-regulated differentially expressed lncRNAs (DELs) in the SL18r-inoculated plants compared with the non-inoculated (control) plants. [file Table_2.xlsx]

## Sheet: G1
#id	log2(FC/G1)	FDR	regulated
MSTRG.14877.1	4.40132	4.03121e-10	up
MSTRG.19536.1	4.15863	5.01306e-09	up
MSTRG.907.1	3.32876	6.48822e-07	up
MSTRG.17966.1	3.04531	0.000240635	up
MSTRG.6418.1	2.48667	0.0178714	up
MSTRG.3209.1	2.16818	0.00919065	up
MSTRG.6662.1	2.04756	0.0195194	up
MSTRG.777.1	2.035	0.0146889	up
MSTRG.1362.2	1.93675	0.0146889	up
MSTRG.3145.1	1.73308	0.0280251	up
MSTRG.18363.1	1.51746	0.0269482	up
MSTRG.18363.3	1.44029	0.040444	up
MSTRG.18363.2	1.4333	0.0411221	up
MSTRG.18363.4	1.42421	0.0424604	up
MSTRG.843.1	-1.62696	0.0333808	down
MSTRG.8246.2	-1.63237	0.0334946	down
MSTRG.843.3	-1.72601	0.0350397	down
MSTRG.18422.1	-1.99683	0.00848122	down
MSTRG.11116.1	-2.68578	0.00172869	down
MSTRG.6015.1	-2.70211	1.08064e-06	down
MSTRG.2902.1	-2.93219	2.17226e-05	down
MSTRG.9335.2	-2.97453	6.95564e-08	down
MSTRG.11237.2	-3.41335	6.48822e-07	down
MSTRG.9335.1	-4.0818	2.48566e-13	down
MSTRG.6014.1	-4.35065	4.11585e-14	down
MSTRG.6015.2	-4.75487	9.73066e-17	down
MSTRG.19797.1	-5.29969	3.96367e-11	down
MSTRG.19797.2	-5.31917	3.54397e-11	down
MSTRG.19788.2	-5.57298	7.88413e-21	down
MSTRG.19788.1	-5.97007	7.04771e-23	down
MSTRG.6014.2	-6.39886	1.08952e-23	down
MSTRG.19791.1	-6.87548	1.50296e-28	down
MSTRG.19790.4	-7.52621	8.45404e-32	down
MSTRG.19794.1	-10.152	6.60628e-36	down

## Sheet: G2
#id	log2(FC/G2)	FDR	regulated
MSTRG.19794.1	10.7892	7.18513e-38	up
MSTRG.11123.1	7.16943	0.00325515	up
MSTRG.13647.1	6.34713	0.0476841	up
MSTRG.19790.4	5.88271	1.16712e-22	up
MSTRG.3243.2	4.86662	9.33174e-12	up
MSTRG.6418.1	4.70796	0.00092939	up
MSTRG.19797.2	4.53198	3.49105e-09	up
MSTRG.19797.1	4.33056	2.69247e-08	up
MSTRG.19791.1	4.17281	2.53871e-13	up
MSTRG.6014.2	4.08818	1.72635e-12	up
MSTRG.19788.1	3.77545	2.36721e-11	up
MSTRG.20862.1	3.59967	2.00838e-07	up
MSTRG.19536.1	3.42832	0.000434293	up
MSTRG.6015.2	3.42747	8.97698e-10	up
MSTRG.14641.3	3.38056	1.79479e-09	up
MSTRG.19788.2	3.37967	1.70832e-09	up
MSTRG.17966.1	3.3033	0.00296592	up
MSTRG.14877.1	2.83187	0.0183255	up
MSTRG.12012.1	2.73437	0.00525247	up
MSTRG.6014.1	2.49256	1.29741e-05	up
MSTRG.14641.1	2.25647	0.000163572	up
MSTRG.13185.1	2.25187	0.000305838	up
MSTRG.14641.2	2.20371	0.0002757	up
MSTRG.5514.4	2.05029	0.0182119	up
MSTRG.19722.1	2.03959	0.00570325	up
MSTRG.602.3	1.87543	0.00205646	up
MSTRG.602.2	1.78367	0.00359727	up
MSTRG.10980.1	1.73488	0.0183617	up
MSTRG.18141.2	1.5943	0.0419702	up
MSTRG.6015.1	1.57383	0.0110553	up
MSTRG.18363.4	1.56247	0.0155667	up
MSTRG.18363.1	1.55841	0.0148189	up
MSTRG.18363.2	1.55481	0.015697	up
MSTRG.18363.3	1.55481	0.015697	up
MSTRG.21219.1	-1.3264	0.047618	down
MSTRG.21219.2	-1.32645	0.047618	down
MSTRG.19513.1	-1.34676	0.0468242	down
MSTRG.17780.2	-1.45856	0.0238471	down
MSTRG.17001.4	-1.63117	0.0475885	down
MSTRG.8303.1	-1.63264	0.0082021	down
MSTRG.13433.1	-1.68593	0.00656929	down
MSTRG.2902.1	-1.73188	0.00773101	down
MSTRG.18041.2	-1.8016	0.00421629	down
MSTRG.843.1	-1.87357	0.00359727	down
MSTRG.19953.1	-1.88702	0.0475885	down
MSTRG.16543.1	-2.11565	0.00657536	down
MSTRG.843.3	-2.16483	0.000853357	down
MSTRG.843.2	-2.2266	0.000627577	down
MSTRG.19787.1	-2.28949	0.00325515	down
MSTRG.3042.1	-2.29434	0.00840645	down
MSTRG.683.1	-2.46245	0.000352208	down
MSTRG.14400.1	-2.4999	0.000201801	down
MSTRG.20063.1	-2.98338	0.000215539	down
MSTRG.16542.1	-3.56016	1.00699e-06	down
MSTRG.2238.1	-8.8139	3.61105e-08	down

## Sheet: G3
#id	log2(FC/G3)	FDR	regulated
MSTRG.2902.1	3.97	2.46e-06	up
MSTRG.19536.1	3.28	7.28e-05	up
MSTRG.5961.1	3.08	0.0298375	up
MSTRG.18422.1	2.3	0.0093223	up
MSTRG.14877.1	1.98	0.0384807	up
MSTRG.13391.1	1.92	0.0375881	up
MSTRG.18363.2	1.86	0.0116626	up
MSTRG.18363.3	1.86	0.0116626	up
MSTRG.18363.4	1.85	0.0116626	up
MSTRG.18363.1	1.83	0.0116626	up
MSTRG.13547.1	-1.62	0.0375881	down
MSTRG.5985.2	-1.89	0.0116626	down
MSTRG.1435.1	-2.12	0.0384807	down
MSTRG.11421.1	-2.32	0.0296256	down
MSTRG.3427.1	-2.42	0.0135694	down
